# Supplementary material for: Conformational Change of Amyloid-β 40 in Association with Binding to GM1-Glycan Cluster
Source: Sci Rep. 2019 May 2;9:6853. doi: 10.1038/s41598-019-43117-6 (PMC6497634; doi:10.1038/s41598-019-43117-6)
Supplement: Supplementary file 1 — LaTeX Supplementary File [file 41598_2019_43117_MOESM1_ESM.zip]

Archive with 39 entries (34 files):
- SciRep-manuscript/
- SciRep-manuscript/.DS_Store
- __MACOSX/
- __MACOSX/SciRep-manuscript/
- __MACOSX/SciRep-manuscript/._.DS_Store
- SciRep-manuscript/figures/
- SciRep-manuscript/figures/fig1.eps
- __MACOSX/SciRep-manuscript/figures/
- __MACOSX/SciRep-manuscript/figures/._fig1.eps
- SciRep-manuscript/figures/fig2.eps
- __MACOSX/SciRep-manuscript/figures/._fig2.eps
- SciRep-manuscript/figures/fig3.eps
- __MACOSX/SciRep-manuscript/figures/._fig3.eps
- SciRep-manuscript/figures/fig4.eps
- __MACOSX/SciRep-manuscript/figures/._fig4.eps
- SciRep-manuscript/figures/fig5.eps
- __MACOSX/SciRep-manuscript/figures/._fig5.eps
- SciRep-manuscript/figures/fig6.eps
- __MACOSX/SciRep-manuscript/figures/._fig6.eps
- SciRep-manuscript/figures/fig7.eps
- __MACOSX/SciRep-manuscript/figures/._fig7.eps
- SciRep-manuscript/figures/fig8.eps
- __MACOSX/SciRep-manuscript/figures/._fig8.eps
- SciRep-manuscript/figures/fig9.eps
- __MACOSX/SciRep-manuscript/figures/._fig9.eps
- __MACOSX/SciRep-manuscript/._figures
- SciRep-manuscript/jabbrv-ltwa-all.ldf
- __MACOSX/SciRep-manuscript/._jabbrv-ltwa-all.ldf
- SciRep-manuscript/jabbrv-ltwa-en.ldf
- __MACOSX/SciRep-manuscript/._jabbrv-ltwa-en.ldf
- SciRep-manuscript/jabbrv.sty
- __MACOSX/SciRep-manuscript/._jabbrv.sty
- SciRep-manuscript/myref.bib
- __MACOSX/SciRep-manuscript/._myref.bib
- SciRep-manuscript/naturemag-doi.bst
- __MACOSX/SciRep-manuscript/._naturemag-doi.bst
- SciRep-manuscript/wlscirep.cls
- __MACOSX/SciRep-manuscript/._wlscirep.cls
- __MACOSX/._SciRep-manuscript
