# Supplementary material for: Conformational Change of Amyloid-β 40 in Association with Binding to GM1-Glycan Cluster
Source: Sci Rep. 2019 May 2;9:6853. doi: 10.1038/s41598-019-43117-6 (PMC6497634; doi:10.1038/s41598-019-43117-6)
Supplement: Supplementary file 1 — LaTeX Supplementary File [file 41598_2019_43117_MOESM1_ESM.zip › SciRep-manuscript/myref.bib]

@article{ref1,
    author  = "Sipe, J. D.",
    title   = "{Amyloidosis}",
    journal = "{Annu. Rev. Biochem.}",
    year    = "1992",
    volume  = "1",
    pages   = "947-975",
}
@article{ref2,
    author   = "Chiti, F. and Dobson, C. M.",
    title    = "{Protein Misfolding, Functional Amyloid, and Human Disease}",
    journal  = "{Annu. Rev. Biochem}",
    year     = "2006",
    volume   = "75",
    pages    = "333-366",
}
@article{ref3,
    author  = "Zhang, S. and Iwata, K. and Lachenmann, M. and Peng, J. and Li, S. and Stimson, E. and Lu, Y. A. and Felix, A. and Maggio, J. E. and Lee, J. P.",
    title   = "{The Alzheimer's Peptide A\ensuremath{\beta} Adopts a Collapsed Coil Structure in Water}",
    journal = "{J. Struct. Biol.}",
    year    = "2000",
    volume  = "130",
    pages   = "130-141",
}
@article{ref4,
    author  = "Haass, C. and Selkoe, D. J.",
    title   = "{Soluble protein oligomers in neurodegeneration: lessons from the Alzheimer's amyloid \ensuremath{\beta}-peptide}",
    journal = "{Nat. Rev. Mol. Cell Biol.}",
    year    = "2007",
    volume  = "8",
    pages   = "101-112",
}
@article{ref5,
    author  = "Shankar, G. M. and Li, S. and Mehta, T. H. and Garcia-Munoz, A. and Shepardson, N. E. and Smith, I. and Brett, F. M. and Farrell, M. A. and Rowan, M. J. and Lemere, C. A. and Regan, C. M. and Walsh, D. M. and Sabatini, B. L. and Selkoe, D. J.",
    title   = "{Amyloid-\ensuremath{\beta } protein dimers isolated directly from Alzheimer's brains impair synaptic plasticity and memory}",
    journal = "{Nat. Med.}",
    year    = "2008",
    volume  = "14",
    pages   = "837-842",
}
@article{ref6,
    author  = "Mao, Y. and Shang, Z. and Imai, Y. and Hoshino, T. and Tero, R. and Tanaka, M. and Yamamoto, M. and Yanagisawa, K. and Urisu, T.",
    title       = "{Surface-induced phase separation of a sphingomyelin/cholesterol/ganglioside GM1-planar bilayer on mica surfaces and microdomain molecular conformation that accelerates A\ensuremath{\beta} oligomerization}",
    journal = "{Biochim. Biophys. Acta.}",
    year    = "2010",
    volume  = "1798",
    pages   = "1090-1099",
}
@article{ref7,
author  = "Kakio, A. and Nishimoto, S. and Yanagisawa, K. and Kozutsumi, Y. and Matsuzaki, K.",
title   = "{Interactions of Amyloid \ensuremath{\beta}-Protein with Various Gangliosides in Raft-Like Membranes: Importance of GM1 Ganglioside-Bound Form as an Endogenous Seed for Alzheimer Amyloid}",
journal = "{Biochemistry}",
year    = "2002",
volume  = "41",
pages   = "7385-7390",
}
@article{ref8,
    author  = "Fantini, J. and Yahi, N. and Garmy, N.",
    title   = "{Cholesterol accelerates the binding of Alzheimer's \ensuremath{\beta}-amyloid peptide to ganglioside GM1 through a universal hydrogen-bond-dependent sterol tuning of glycolipid conformation}",
    journal = "{Front. Physiol.}",
    year    = "2013",
    volume  = "4",
    pages   = "120",
}
@book{ref9,
    author    = "Taylor, M. E. and Drickamer, K.",
    editor    = "",
    title     = "Introduction to Glycobiology",
    publisher = "Oxford University Press",
    address   = "New York",
    year      = "2003",
}
@article{ref10,
    author  = "Dwek, R. A.",
    title   = "{Glycobiology: Toward Understanding the Function of Sugars}",
    journal = "{Chem. Rev.}",
    year    = "1996",
    volume  = "96",
    pages   = "683-720",
}
@article{ref11,
    author  = "Hayashi, H. and Kimura, N. and Yamaguchi, H. and Hasegawa, K. and Yokoseki, T. and Shibata, M. and Yamamoto, N. and Michikawa, M. and Yoshikawa, Y. and Terao, K. and Matsuzaki, K. and Lemere, C. A. and Selkoe, D. J. and Naiki, H. and Yanagisawa, K.",
    title   = "{A Seed for Alzheimer Amyloid in the Brain}",
    journal = "{J. Neurosci.}",
    year    = "2004",
    volume  = "24",
    pages   = "4894-4902",
}
@article{ref12,
    author  = "Yanagisawa, K. and Odaka, A. and Suzuki, N. and Ihara, Y.",
    title   = "{GM1 ganglioside{\textendash}bound amyloid \ensuremath{\beta }{\textendash}protein (A\ensuremath{\beta }): A possible form of preamyloid in Alzheimer's disease}",
    journal = "{Nat. Med.}",
    year    = "1995",
    volume  = "1",
    pages   = "1062-1066",
}
@article{ref13,
    author  = "Matsuzaki, K. and Kato, K. and Yanagisawa, K.",
    title   = "{Abeta polymerization through interaction with membrane gangliosides}",
    journal = "{Biochim. Biophys. Acta.}",
    year    = "2010",
    volume  = "1801",
    pages   = "868-877",
}
@article{ref14,
    author  = "Choo-Smith, L. P. and Surewicz, W. K.",
    title   = "{The interaction between Alzheimer amyloid \ensuremath{\beta}(1-40) peptide and ganglioside GM1-containing membranes}",
    journal = "{FEBS Lett.}",
    year    = "1997",
    volume  = "402",
    pages   = "95-98",
}
@article{ref15,
    author  = "Kamiya, Y. and Yagi-Utsumi, M. and Yagi, H. and Kato, K.",
    title   = "{Structural and molecular basis of carbohydrate-protein interaction systems as potential therapeutic targets}",
    journal = "{Curr. Pharm. Des.}",
    year    = "2011",
    volume  = "17",
    pages   = "1672-1684",
    }
@article{ref16,
    author  = "Yagi-Utsumi, M. and Yamaguchi, H. and Sasakawa, N. and Yamamoto, K. and Yanagisawa, K. and Kato, K.",
    title   = "{Up-and-down topological mode of amyloid beta-peptide lying on hydrophilic/hydrophobic interface of ganglioside clusters}",
    journal = "{Glycoconjugate J.}",
    year    = "2009",
    volume  = "26",
    pages   = "999-1006",
}
@article{ref17,
    author  = "Yagi-Utsumi, M. and Kameda, T. and Yamaguchi, Y. and Kato, K.",
    title   = "{NMR characterization of the interactions between lyso-GM1 aqueous micelles and amyloid \ensuremath{\beta}}",
    journal = "{FEBS Lett.}",
    year    = "2010",
    volume  = "584",
    pages   = "831-836",
}
@article{ref18,
    author  = "Yagi-Utsumi, M. and Matsuo, K. and Yanagisawa, K. and Gekko, K. and Kato, K.",
    title   = "{Spectroscopic Characterization of Intermolecular Interaction of Amyloid \ensuremath{\beta} Promoted on GM1 Micelles}",
    journal = "{Int. J. Alzheimers Dis.}",
    year    = "2010",
    volume  = "2011",
    pages   = "925073",
}
@article{ref19,
    author  = "Hoshino, T. and Mahmood, M. I. and Mori, K. and Matsuzaki, K.",
    title   = "{Binding and Aggregation Mechanism of Amyloid \ensuremath{\beta}-Peptides onto the GM1 Ganglioside-Containing Lipid Membrane}",
    journal = "{J. Phys. Chem. B}",
    year    = "2013",
    volume  = "117",
    pages   = "8085-8094",
}
@article{ref20,
    author  = "Sato, S. and Yoshimasa, Y. and Fujita, D. and Yagi-Utsumi, M. and Yamaguchi, T. and Kato, K. and Fujita, M.",
    title   = "{A Self-Assembled Spherical Complex Displaying a Gangliosidic Glycan Cluster Capable of Interacting with Amyloidogenic Proteins}",
    journal = "{Angew. Chem., Int. Ed.}",
    year    = "2015",
    volume  = "54",
    pages   = "8435-8439",
}
@article{ref21,
    author  = "Tominaga, M. and Suzuki, K. and Kawano, M. and Kusukawa, T. and Ozeki, T. and Sakamoto, S. and Yamaguchi, K. and Fujita, M.",
    title   = "{Finite, spherical coordination networks that self-organize from 36 small components}",
    journal = "{Angew. Chem., Int. Ed.}",
    year    = "2004",
    volume  = "43",
    pages   = "5621-5625",
}
@article{ref22,
    author  = "Kamiya, N. and Tominaga, M. and Sato, S. and Fujita, M.",
    title   = "{Saccharide-Coated M12L24 Molecular Spheres That Form Aggregates by Multi-interaction with Proteins}",
    journal = "{J. Am. Chem. Soc.}",
    year    = "2007",
    volume  = "129",
    pages   = "3816-3817",
}
@article{ref23,
    author  = "Williamson, M. P. and Suzuki, Y. and Bourne, N. T. and Asakura, T.",
    title   = "{Binding of amyloid beta-peptide to ganglioside micelles is dependent on histidine-13}",
    journal = "{Biochem. J.}",
    year    = "2006",
    volume  = "397",
    pages   = "483-490",
}
@article{ref24,
    author  = "Ariga, T. and Kobayashi, K. and Hasegawa, A. and Kiso, M. and Ishida, H. and Miyatake, T.",
    title   = "{Characterization of High-Affinity Binding between Gangliosides and Amyloid \ensuremath{\beta}-Protein}",
    journal = "{Arch. Biochem. Biophys.}",
    year    = "2001",
    volume  = "388",
    pages   = "225-230",
}
@article{ref25,
    author  = "McLaurin, J. and Fraser, P. E.",
    title   = "{Effect of amino-acid substitutions on Alzheimer's amyloid-\ensuremath{\beta} peptide-glycosaminoglycan interactions}",
    journal = "{Eur. J. Biochem.}",
    year    = "2000",
    volume  = "267",
    pages   = "6353-6361",
}
@article{ref26,
    author  = "Brunden, K. R. and Richter-Cook, N. J. and Chaturvedi, N. and Frederickson, R. C.",
    title   = "{pH-dependent binding of synthetic beta-amyloid peptides to glycosaminoglycans}",
    journal = "{J. Neurochem.}",
    year    = "1993",
    volume  = "61",
    pages   = "2147-2154",
}
@article{ref27,
    author  = "Giulian, D. and Haverkamp, L. J. and Yu, J. and Karshin M. and Tom, D. and Li, J. and Kazanskaia, A. and Kirkpatrick, J. and Roher, A. E.",
    title   = "{The HHQK Domain of \ensuremath{\beta}-Amyloid Provides a Structural Basis for the Immunopathology of Alzheimer's Disease}",
    journal = "{J. Biol. Chem.}",
    year    = "1998",
    volume  = "273",
    pages   = "29719-29726",
}
@article{ref28,
    author  = "Itoh, S. G. and Okumura, H.",
    title   = "{Oligomer Formation of Amyloid-\ensuremath{\beta} (29-42) from Its Monomers Using the Hamiltonian Replica-Permutation Molecular Dynamics Simulation}",
    journal = "{J. Phys. Chem. B}",
    year    = "2016",
    volume  = "120",
    pages   = "6555-6561",
}
@article{ref29,
    author  = "Okumura, H. and Itoh, S. G.",
    title   = "{Structural and fluctuational difference between two ends of A\ensuremath{\beta} amyloid fibril: MD simulations predict only one end has open conformations}",
    journal = "{Sci. Rep.}",
    year    = "2016",
    volume  = "6",
    pages   = "38422",
}
@article{ref30,
    author  = "Nishikawa, N. and Sakae, Y. and Gouda, T. and Tsujimura, Y. and Okamoto, Y.",
    title   = "{Two major stable structures of amyloid-forming peptides: amorphous aggregates and amyloid fibrils}",
    journal = "{Mol. Simul.}",
    year    = "2017",
    volume  = "43",
    pages   = "1370-1376",
}
@article{ref31,
    author  = "Strodel, B. and Lee, J. W. L. and Whittleston, C. S. and Wales, D. J.",
    title   = "{Transmembrane Structures for Alzheimer's A\ensuremath{\beta}1-42 Oligomers}",
    journal = "{J. Am. Chem. Soc.}",
    year    = "2010",
    volume  = "132",
    pages   = "13300-13312",
}
@article{ref32,
    author  = "Lockhart, C. and Kim, S. and Klimov, D. K.",
    title   = "{Explicit Solvent Molecular Dynamics Simulations of A\ensuremath{\beta} Peptide Interacting with Ibuprofen Ligands}",
    journal = "{J. Phys. Chem. B}",
    year    = "2012",
    volume  = "116",
    pages   = "12922-12932",
}
@article{ref33,
    author  = "Itoh, S. G. and Yagi-Utsumi, M. and Kato, K. and Okumura, H.",
    title   = "{Effects of a Hydrophilic/Hydrophobic Interface on Amyloid- \ensuremath{\beta} Peptides Studied by Molecular Dynamics Simulations and NMR Experiments}",
    journal = "{J. Phys. Chem. B}",
    year    = "2019",
    volume  = "123",
    pages   = "160-169",
}
@article{ref34,
    author  = "Khandogin, J. and Brooks, C. L. \rm I\hspace{-.15em}I\hspace{-.15em}I.",
    title   = "{Linking folding with aggregation in Alzheimer's \ensuremath{\beta}-amyloid peptides}",
    journal = "{Proc. Natl. Acad. Sci. U.S.A.}",
    year    = "2007",
    volume  = "104",
    pages   = "16880-16885",
}
@article{ref35,
    author  = "Tachi, Y. and Okamoto, Y. and Okumura, H.",
    title   = "{Conformational properties of an artificial GM1 glycan cluster based on a metal-ligand complex}",
    journal = "{J. Chem. Phys.}",
    year    = "2018",
    volume  = "149",
    pages   = "135101",
}
@article{ref36,
    author  = "Yahi, N. and Fantini, J.",
    title   = "{Deciphering the Glycolipid Code of Alzheimer's and Parkinson's Amyloid Proteins Allowed the Creation of a Universal Ganglioside-Binding Peptide}",
    journal = "{Plos one}",
    year    = "2014",
    volume  = "9",
    pages   = "e104751",
}
@article{ref37,
    author  = "Sujatha, M. S. and Balaji, P. V.",
    title   = "{Identification of common structural features of binding sites in galactose-specific proteins}",
    journal = "{Proteins}",
    year    = "2004",
    volume  = "55",
    pages   = "44-65",
}
@article{ref38,
    author  = "Sujatha, M. S. and Sasidhar, Y. U. and Balaji, P. V.",
    title   = "{Insights into the role of the aromatic residue in galactose-binding sites: MP2/6- 311G++** study on galactose- and glucose-aromatic residue analogue complexes}",
    journal = "{Biochemistry}",
    year    = "2005",
    volume  = "44",
    pages   = "8554-8562",
}
@article{ref39,
    author  = "Chen, C. P. and Song, S. C. and Gilboa-Garber, N. and Chang, K. S. S. and Wu, A. M.",
    title   = "{Studies on the binding site of the galactose-specific agglutinin PA-IL from Pseudomonas aeruginosa}",
    journal = "{Glycobiology}",
    year    = "1998",
    volume  = "8",
    pages   = "7-16",
}
@article{ref40,
    author  = "Kabsch, W. and Sander, C.",
    title   = "{Dictionary of protein secondary structure: pattern recognition of hydrogen-bonded and geometrical features}",
    journal = "{Biopolymers}",
    year    = "1983",
    volume  = "22",
    pages   = "2577-2637",
}
@article{ref41,
    author  = "Miller, R. G.",
    title   = "{The jackknife-a review}",
    journal = "{Biometrika}",
    year    = "1974",
    volume  = "61",
    pages   = "1-15",
}
@article{ref42,
    author  = "Takano, M. and Yamato, T. and Higo, J. and Suyama, A. and Nagayama, K.",
    title   = "Molecular Dynamics of a 15-Residue Poly(L-alanine) in Water: Helix 
    Formation and Energetics",
    journal = "J. Am. Chem. Soc.",
    year    = "1999",
    volume  = "21",
    pages   = "605-612",
}
@book{ref43,
    author    = "Case, D. A. and Betz, R. M. and Cerutti, D. S. and Cheatham, T. E. and Darden, T. A. and Duke, R. E. and Giese, T. J. and Gohlke, H. and Goetz, A. W. and Homeyer, N., Izadi, S. and Janowski, P. and Kaus, J. and Kovalenko, A. and Lee, T. S. and LeGrand, S. and Li, P. and Lin, C. and Luchko, T. and Luo, R. and Madej, B. and Mermelstein, D. and Merz, K. M. and Monard, G. and Nguyen, H. and Nguyen, H. T. and Omelyan, I. and Onufriev, A. and Roe, D. R. and Roitberg, A. and Sagui, C. and Simmerling, C. L. and Botello-Smith, W. M. and Swails, J. and Walker, R. C. and Wang, J. and Wolf, R. M. and Wu, X. and Xiao, L. and Kollman, P. A.",
    editor    = "",
    title     = "AMBER 2016",
    publisher = "University of California",
    address   = "San Francisco, CA",
    year      = "2016",
}
@article{ref44,
    author  = "Kirschner, K. N. and Yongye, A. B. and Tschampel, S. M. and Gonza\`lez-Outeiri\~{n}o, J. and Daniels, C. R. and Foley, B. L. and Woods, R. J.",
    title   = "{GLYCAM06: a generalizable biomolecular force field. Carbohydrates}",
    journal = "{J. Comput. Chem.}",
    year    = "2008",
    volume  = "2008",
    number  = "29",
    pages   = "622-655",
}
@article{ref45,
    author  = "Wang, J. and Wolf, R. M. and Caldwell, R. M. and Kollman, P. A. and Case, D. A.",
    title   = "{Development and testing of a general amber force field}",
    journal = "{J. Comput. Chem.}",
    year    = "2004",
    volume  = "25",
    pages   = "1157-1174",
}
@article{ref46,
    author  = "Maier, J. A. and Martinez, C. and Kasavajhala, K. and Wickstrom, L. and Hauser, K. E. and Simmerling, C.",
    title   = "{ff14SB: Improving the Accuracy of Protein Side Chain and Backbone Parameters from ff99SB}",
    journal = "{J. Chem. Theory Comput.}",
    year    = "2015",
    volume  = "11",
    pages   = "3696-3713",
}
@article{ref47,
    author  = "Jorgensen, W. L. and Chandrasekhar, J. and Madura, J. D. and Impey, R. W. and Klein, M. L.",
    title   = "{Comparison of simple potential functions for simulating liquid water}",
    journal = "{J. Chem. Phys.}",
    year    = "1983",
    volume  = "79",
    pages   = "926-935",
}
@article{ref48,
    author  = "Li, P. and {Merz Jr.}, K. M.",
    title   = "{Taking into Account the Ion-Induced Dipole Interaction in the Nonbonded Model of Ions}",
    journal = "{J. Chem. Theory Comput.}",
    year    = "2014",
    volume  = "10",
    pages   = "289-297",
}
@article{ref49,
    author  = "Darden, T. and York D. and Pedersen, L.",
    title   = "{Particle mesh Ewald: An N\ensuremath{\cdot}log(N) method for Ewald sums in large systems}",
    journal = "{J. Chem. Phys.}",
    year    = "1993",
    volume  = "98",
    pages   = "10089-10092",
}
@article{ref50,
    author  = "Ryckaert, J. P. and Ciccotti, G. and Berendsen, H. J. C.",
    title   = "{Numerical integration of the cartesian equations of motion of a system with constraints: molecular dynamics of n-alkanes}",
    journal = "{J. Comp. Phys.}",
    year    = "1977",
    volume  = "23",
    pages   = "327-341",
}
@article{ref51,
    author  = "Myers, J. K. and Pace, C. N. and Scholtz, J. M.",
    title   = "{A direct comparison of helix propensity in proteins and peptides}",
    journal = "{Proc. Natl. Acad. Sci. U.S.A.}",
    year    = "1997",
    volume  = "94",
    pages   = "2833-2837",
}
@article{ref52,
    author  = "Rohl, C. A. and Chakrabartty, A. and Baldwin, R. L.",
    title   = "{Helix propagation and N-cap propensities of the amino acids measured}",
    journal = "{Protein Sci.}",
    year    = "1996",
    volume  = "5",
    pages   = "2623-2637",
}
@article{ref53,
    author  = "Hirst, J. D. and Brooks, C. L.\rm I\hspace{-.15em}I\hspace{-.15em}I.",
    title   = "{Helicity, circular dichroism and molecular dynamics of proteins}",
    journal = "{J. Mol. Biol.}",
    year    = "1994",
    volume  = "243",
    pages   = "173-178",
}
@article{ref54,
    author  = "Mu, Y. and Nguyen, P. H. and Stock, G.",
    title   = "{Energy landscape of a small peptide revealed by dihedral angle principal component analysis}",
    journal = "{Proteins}",
    year    = "2005",
    volume  = "58",
    pages   = "45-52",
}
@article{addref1,
    author  = "Bucciantini, M. and Rigacci, S. and Stefani, M.",
    title   = "{Amyloid Aggregation: Role of Biological Membranes and the Aggregate−Membrane System}",
    journal = "{J. Phys. Chem. Lett.}",
    year    = "2014",
    volume  = "5",
    pages   = "517-527",
}
@article{addref2,
    author  = "Straub, J. E. and D. Thirumalai",
    title   = "{Membrane−Protein Interactions Are Key to Understanding Amyloid Formation}",
    journal = "{J. Phys. Chem. Lett.}",
    year    = "2014",
    volume  = "5",
    pages   = "633-635",
}
@article{addref3,
    author  = "Ikeda, K. and Yamaguchi, T. and Fukunaga, S. and Hoshino, M. and Matsuzaki, K.",
    title   = "{Mechanism of Amyloid β-Protein Aggregation Mediated by GM1 Ganglioside Clusters}",
    journal = "{Biochemistry}",
    year    = "2011",
    volume  = "50",
    pages   = "6433–6440",
}
